# Supplementary material for: Novel Spiro-Core Dopant-Free Hole Transporting Material for Planar Inverted Perovskite Solar Cells
Source: Nanomaterials (Basel). 2023 Jul 10;13(14):2042. doi: 10.3390/nano13142042 (PMC10385314; doi:10.3390/nano13142042)
Supplement: Supplementary file 1 [file nanomaterials-13-02042-s001.zip]

Archive with 1 entries (1 files):
- nanomaterials-2481350-supplementary.pdf
